# Supplementary material for: Physiological and lipidomic response of exogenous choline chloride alleviating salt stress injury in Kentucky bluegrass (Poa pratensis)
Source: Front Plant Sci. 2023 Aug 31;14:1269286. doi: 10.3389/fpls.2023.1269286 (PMC10501137; doi:10.3389/fpls.2023.1269286)
Supplement: Supplementary file 2 [file Table_2.xlsx]

## Sheet: Sheet1
Supplementary Table 1 Primer sequences for qRT-PCR analysis
Gene Name	Sequence
CMO	F-AATCCCTAGCCCCGTCCTCCT
	R-CGTGACCAACTGCCTGCCATC
BADH1	F-TGCCACAGTTTTGTATGGGGGT
	R-GTCCAAAGACTTCCTCTCGCCA
BADH2	F-GCAACTTCTCGGCTTCTTATCC
	R-AGCGGATCTGACGCCTTAATAT
CK1	F-CGAGGAGTTCATCAACGCCA
	R-TCCACAATCTCATCGCCAAG
CCT1	F-TGCGTGACAAAGTGAAACAGC
	R-GAAAACCAACAACCCAGCGAT
CEPT	F-ACGAAAGGGAAGCATGGAACTA
	R-CGAATGGGAGAAACACCAGAGA
GADPH	F-AAGGACTGGAGAGGTGGAAGG
	R-AGTGCTGCTTGGAATGATGTTG
